# Supplementary material for: A Novel Rotavirus Reverse Genetics Platform Supports Flexible Insertion of Exogenous Genes and Enables Rapid Development of a High-Throughput Neutralization Assay
Source: Viruses. 2023 Sep 30;15(10):2034. doi: 10.3390/v15102034 (PMC10611407; doi:10.3390/v15102034)
Supplement: Supplementary file 1 [file viruses-15-02034-s001.zip]

Archive with 2 entries (2 files):
- 29Sep2023rotapaper_preexisting_sup.pdf
- Supplementary Table 1.xlsx
