# Supplementary material for: A Novel Rotavirus Reverse Genetics Platform Supports Flexible Insertion of Exogenous Genes and Enables Rapid Development of a High-Throughput Neutralization Assay
Source: Viruses. 2023 Sep 30;15(10):2034. doi: 10.3390/v15102034 (PMC10611407; doi:10.3390/v15102034)
Supplement: Supplementary file 1 [file viruses-15-02034-s001.zip › Supplementary Table 1.xlsx]

## Sheet: Sheet1
	No serum controls	Sample starting dilution	Sample threefold, 11 pt titration										Sample starting dilution	Sample threefold, 11 pt titration										Mock infected controls
		1	3	9	27	81	243	729	2187	6561	19683	59049	1	3	9	27	81	243	729	2187	6561	19683	59049
	1	2	3	4	5	6	7	8	9	10	11	12	13	14	15	16	17	18	19	20	21	22	23	24
A	Virus + cells	Sample 1a	→	→	→	→	→	→	→	→	→	→	Sample 9a	→	→	→	→	→	→	→	→	→	→	Cells only
B	Virus + cells	Sample 1b	→	→	→	→	→	→	→	→	→	→	Sample 9b	→	→	→	→	→	→	→	→	→	→	Cells only
C	Virus + cells	Sample 2a	→	→	→	→	→	→	→	→	→	→	Sample 10a	→	→	→	→	→	→	→	→	→	→	Cells only
D	Virus + cells	Sample 2b	→	→	→	→	→	→	→	→	→	→	Sample 10b	→	→	→	→	→	→	→	→	→	→	Cells only
E	Virus + cells	Sample 3a	→	→	→	→	→	→	→	→	→	→	Sample 11a	→	→	→	→	→	→	→	→	→	→	Cells only
F	Virus + cells	Sample 3b	→	→	→	→	→	→	→	→	→	→	Sample 11b	→	→	→	→	→	→	→	→	→	→	Cells only
G	Virus + cells	Sample 4a	→	→	→	→	→	→	→	→	→	→	Sample 12a	→	→	→	→	→	→	→	→	→	→	Cells only
H	Virus + cells	Sample 4b	→	→	→	→	→	→	→	→	→	→	Sample 12b	→	→	→	→	→	→	→	→	→	→	Cells only
I	Virus + cells	Sample 5a	→	→	→	→	→	→	→	→	→	→	Sample 13a	→	→	→	→	→	→	→	→	→	→	Cells only
J	Virus + cells	Sample 5b	→	→	→	→	→	→	→	→	→	→	Sample 13b	→	→	→	→	→	→	→	→	→	→	Cells only
K	Virus + cells	Sample 6a	→	→	→	→	→	→	→	→	→	→	Sample 14a	→	→	→	→	→	→	→	→	→	→	Cells only
L	Virus + cells	Sample 6b	→	→	→	→	→	→	→	→	→	→	Sample 14b	→	→	→	→	→	→	→	→	→	→	Cells only
M	Virus + cells	Sample 7a	→	→	→	→	→	→	→	→	→	→	Sample 15a	→	→	→	→	→	→	→	→	→	→	Cells only
N	Virus + cells	Sample 7b	→	→	→	→	→	→	→	→	→	→	Sample 15b	→	→	→	→	→	→	→	→	→	→	Cells only
O	Virus + cells	Sample 8a	→	→	→	→	→	→	→	→	→	→	Cyno serum reference	→	→	→	→	→	→	→	→	→	→	Cells only
P	Virus + cells	Sample 8b	→	→	→	→	→	→	→	→	→	→		→	→	→	→	→	→	→	→	→	→	Cells only
